# Supplementary material for: MicroRNA-223-3p is involved in fracture healing by regulating fibroblast growth factor receptor 2
Source: Bioengineered. 2021 Dec 7;12(2):12040–8. doi: 10.1080/21655979.2021.2002498 (PMC8810112; doi:10.1080/21655979.2021.2002498)
Supplement: Supplemental Material [file KBIE_A_2002498_SM7184.xlsx]

## Sheet: Sheet1
		Figure 2C The regulatroy effct of miR-223-3p on cell apoptosis
		control	mimic NC	miR-223-3p mimic	inhibitor NC	miR-223-3p inhibitor
		7.21	7.01	14.32	11.21	3.82934
		6.51	7.44	15.0429	8.02	4.07816
		11.25	10.21	18.36	7.23	2.63727
		9.35	7.35	14.23	5.61	3.22336
		8.12	6.26	16.9148	7.36	2.26032
		Figure 4D si-FGFR2 reversd the inhibitory effect of low miR-223-3p on cell death
		control	inhibitor NC	miR-223-3p inhibitor	miR-223-3p inhibitor+pcDNA3.1	miR-223-3p inhibitor+pcDNA3.1 -FGFR2
		7.14	7.3	5.46	6.1	16.22
		8.78	4.91	3.93	1.64	10.47
		5.75	8	3.05	3.69	11.21
		6.82	6.46	2.44	4.57	16.36
		6.44	5.24	4.43	2.86	16.8
